# Supplementary material for: Epigenetic liquid biopsies reveal endothelial turnover and erythropoiesis in asymptomatic COVID-19
Source: Life Sci Alliance. 2025 Aug 5;8(10):e202503417. doi: 10.26508/lsa.202503417 (PMC12326330; doi:10.26508/lsa.202503417)
Supplement: Supplementary file 1 [file LSA-2025-03417_TableS1.xlsx]

## Sheet: Sheet1
INHBE
ROR2
ALDH1L1
LIPG
PRODH2
TM4SF4
PRLR
SLC2A2
CCL2
GDA
PIPOX
AGXT2
KRT222
HAMP
ARSJ
KCTD14
LY6E
SDS
CASP5
INS
LRRC70
CFHR5
PLA2G12B
NNMT
SLC10A5
PDCD1LG2
RTP4
CMKLR1
SPINK1
CYP3A5
SERPINC1
IFI6
USP18
IFI44
ACMSD
PZP
TSHZ2
CXCL10
IL10
IFIT1
NEU4
CD163
UGT1A1
GYS2
MSR1
BCL2L14
EIF3CL
MS4A4A
KEL
CD80
OAS2
OLFM4
RSAD2
CXCL11
CPB2
A1CF
OAS1
UPP2
ANKRD45
CFH
FCGR1A
ART4
IL31RA
CCL8
CFI
IP6K3
DARC
GYPB
GYPE
RHAG
IGJ
GYPA
IFI44L
SLC14A1
IFI27
