# Supplementary material for: Epigenetic liquid biopsies reveal endothelial turnover and erythropoiesis in asymptomatic COVID-19
Source: Life Sci Alliance. 2025 Aug 5;8(10):e202503417. doi: 10.26508/lsa.202503417 (PMC12326330; doi:10.26508/lsa.202503417)
Supplement: Supplementary file 2 [file LSA-2025-03417_TableS2.xlsx]

## Sheet: Sheet1
	Term	Overlap	P.value	Adjusted.P.value	Old.P.value	Old.Adjusted.P.value	Odds.Ratio	Combined.Score	Genes
Reactome_2022.1	Cytokine Signaling In Immune System R-HSA-1280215	13/702	7.50757e-13	6.15621e-11	0	0	27.9898	781.412	IL10;RSAD2;CD80;IFI6;IL31RA;IFIT1;USP18;CXCL10;OAS1;IFI27;OAS2;CCL2;FCGR1A
Reactome_2022.2	Interferon Alpha/Beta Signaling R-HSA-909733	1972-07-01	3.61705e-12	1.48299e-10	0	0	112.845	2972.93	RSAD2;OAS1;IFI27;OAS2;IFI6;IFIT1;USP18
Reactome_2022.3	Interferon Signaling R-HSA-913531	8/200	1.16331e-10	3.17972e-09	0	0	45.7917	1047.47	RSAD2;OAS1;IFI27;OAS2;IFI6;IFIT1;FCGR1A;USP18
Reactome_2022.4	Immune System R-HSA-168256	14/1943	1.99427e-08	4.08826e-07	0	0	10.9137	193.504	IL10;RSAD2;CD80;IFI6;IL31RA;PDCD1LG2;IFIT1;USP18;CXCL10;OAS1;IFI27;OAS2;CCL2;FCGR1A
BioPlanet_2019.1	Interferon alpha/beta signaling	1964-06-01	1.84853e-10	1.77459e-08	0	0	103.014	2308.69	OAS1;IFI27;OAS2;IFI6;IFIT1;USP18
BioPlanet_2019.2	Interferon signaling	7/168	1.4966e-09	7.18368e-08	0	0	45.3387	921.285	OAS1;IFI27;OAS2;IFI6;IFIT1;FCGR1A;USP18
ARCHS4_Tissues.1	MACROPHAGE	20/2316	2.00763e-14	1.88717e-12	0	0	25.6649	809.452	RTP4;IL10;MSR1;CD163;RSAD2;CD80;IFI6;IFI44;PDCD1LG2;IFIT1;USP18;MS4A4A;CXCL10;CXCL11;CCL8;OAS1;OAS2;CCL2;FCGR1A;CMKLR1
ARCHS4_Tissues.2	ALVEOLAR MACROPHAGE	18/2316	8.21476e-12	2.57396e-10	0	0	17.3068	441.757	RTP4;MSR1;CD163;RSAD2;CD80;IFI44;PDCD1LG2;USP18;IFI44L;MS4A4A;CXCL10;CXCL11;CCL8;IFI27;OAS2;CCL2;FCGR1A;CMKLR1
ARCHS4_Tissues.3	PLASMACYTOID DENDRITIC CELL	18/2316	8.21476e-12	2.57396e-10	0	0	17.3068	441.757	RTP4;RSAD2;CD80;IFI6;IFI44;PDCD1LG2;IFIT1;USP18;IFI44L;MS4A4A;CXCL10;CXCL11;CCL8;OAS1;IFI27;OAS2;CMKLR1;LY6E
ARCHS4_Cell-lines.1	HNSCC	19/2395	8.1977e-13	9.59131e-11	0	0	20.1035	559.476	RTP4;MSR1;CD163;RSAD2;IFI6;IFI44;PDCD1LG2;IFIT1;IFI44L;MS4A4A;CXCL10;CXCL11;CCL8;OAS1;IFI27;OAS2;CCL2;FCGR1A;CMKLR1
ARCHS4_Cell-lines.2	THP1	17/2395	2.17925e-10	1.27486e-08	0	0	13.9768	310.941	RTP4;MSR1;CD163;RSAD2;ANKRD45;IFI6;IL31RA;IFI44;PDCD1LG2;IFI44L;MS4A4A;CXCL10;CCL8;OAS1;OAS2;FCGR1A;CMKLR1
ARCHS4_Cell-lines.3	A431	15/2395	3.02746e-08	7.08426e-07	0	0	10.0806	174.525	RTP4;RSAD2;IFI6;IL31RA;IFI44;PDCD1LG2;IFIT1;IFI44L;CXCL10;CXCL11;OAS1;IFI27;OAS2;FCGR1A;LY6E
ARCHS4_Cell-lines.4	MG63	15/2395	3.02746e-08	7.08426e-07	0	0	10.0806	174.525	RTP4;RSAD2;IFI6;IFI44;IFIT1;IFI44L;CXCL10;CXCL11;CCL8;OAS1;IFI27;OAS2;CCL2;CMKLR1;LY6E
ARCHS4_Cell-lines.5	NHBE	15/2395	3.02746e-08	7.08426e-07	0	0	10.0806	174.525	RTP4;RSAD2;IFI6;IL31RA;IFI44;PDCD1LG2;IFIT1;IFI44L;CXCL10;CXCL11;CCL8;OAS1;IFI27;OAS2;CCL2
PanglaoDB_Augmented_2021.1	Monocytes	7/176	2.0709e-09	7.86941e-08	0	0	43.175	863.297	CXCL10;CD163;OAS1;IFIT1;FCGR1A;CMKLR1;LY6E
HuBMAP_ASCTplusB_augmented_2022.1	Mast cell - Thoracic Thymus	10/110	8.21993e-17	1.62755e-14	0	0	124.213	4600.51	CXCL10;CXCL11;OAS2;IFI6;CCL2;IFI44;IFIT1;USP18;MS4A4A;CMKLR1
HuBMAP_ASCTplusB_augmented_2022.2	CD141-positive Myeloid Dendritic cell - Lymph Node	8/108	8.00253e-13	7.92251e-11	0	0	88.3289	2460.3	CXCL10;CD163;CXCL11;CCL8;CD80;CCL2;MS4A4A;CMKLR1
HuBMAP_ASCTplusB_augmented_2022.3	Lymph Node Subcapsular Sinus macrophage - Lymph Node	7/106	5.81687e-11	3.83914e-09	0	0	73.9633	1743.14	MSR1;CD163;CCL8;CCL2;FCGR1A;MS4A4A;CMKLR1
HuBMAP_ASCTplusB_augmented_2022.4	T Cell Zone Reticular Cell - Lymph Node	6/105	3.83075e-09	1.7006e-07	0	0	60.2273	1167.22	MSR1;CD163;CXCL11;CCL8;CCL2;CMKLR1
HuBMAP_ASCTplusB_augmented_2022.5	macrophage - Lymph Node	6/107	4.29444e-09	1.7006e-07	0	0	59.0287	1137.24	MSR1;CD163;CCL8;CCL2;MS4A4A;CMKLR1
