# Supplementary material for: Epigenetic liquid biopsies reveal endothelial turnover and erythropoiesis in asymptomatic COVID-19
Source: Life Sci Alliance. 2025 Aug 5;8(10):e202503417. doi: 10.26508/lsa.202503417 (PMC12326330; doi:10.26508/lsa.202503417)
Supplement: Supplementary file 3 [file LSA-2025-03417_TableS3.xlsx]

## Sheet: Sheet1
	Term	Overlap	P.value	Adjusted.P.value	Old.P.value	Old.Adjusted.P.value	Odds.Ratio	Combined.Score	Genes
Cancer_Cell_Line_Encyclopedia.1	JHH5 LIVER	13/245	1.89207e-15	6.86821e-13	0	0	38.115	1292.14	CPB2;PLA2G12B;SPINK1;SERPINC1;AGXT2;SLC2A2;TM4SF4;PRODH2;A1CF;ACMSD;GYS2;NEU4;CFHR5
Cancer_Cell_Line_Encyclopedia.2	HEPG2 LIVER	12/407	2.73549e-11	4.96492e-09	0	0	19.8106	481.837	ALDH1L1;CPB2;NEU4;PLA2G12B;SERPINC1;CFI;SLC2A2;PIPOX;PRODH2;A1CF;HAMP;ART4
Cancer_Cell_Line_Encyclopedia.3	HUH1 LIVER	10/236	4.57085e-11	5.53073e-09	0	0	27.2843	649.605	ALDH1L1;CPB2;PLA2G12B;SPINK1;SERPINC1;TM4SF4;PRODH2;A1CF;HAMP;ACMSD
Cancer_Cell_Line_Encyclopedia.4	C3A LIVER	11/387	3.08967e-10	2.80388e-08	0	0	18.4799	404.669	CPB2;NEU4;PLA2G12B;SERPINC1;CFI;SLC2A2;PIPOX;PRODH2;A1CF;HAMP;ART4
Cancer_Cell_Line_Encyclopedia.5	HUH7 LIVER	9/290	7.33829e-09	5.3276e-07	0	0	19.0977	357.703	KRT222;CPB2;PLA2G12B;SPINK1;SERPINC1;AGXT2;SLC2A2;A1CF;HAMP
Cancer_Cell_Line_Encyclopedia.6	JHH7 LIVER	9/300	9.84977e-09	5.95911e-07	0	0	18.4321	339.81	CPB2;NEU4;PLA2G12B;SPINK1;SERPINC1;AGXT2;PZP;A1CF;HAMP
Cancer_Cell_Line_Encyclopedia.7	ALEXANDERCELLS LIVER	8/222	1.73271e-08	8.18339e-07	0	0	21.7086	387.955	KRT222;CPB2;SDS;PZP;SLC2A2;TM4SF4;PRODH2;A1CF
Cancer_Cell_Line_Encyclopedia.8	PLCPRF5 LIVER	7/143	1.8035e-08	8.18339e-07	0	0	29.15	519.772	KRT222;CPB2;SLC2A2;UPP2;TM4SF4;PRODH2;A1CF
Human_Gene_Atlas.1	Liver	16/618	4.50408e-14	8.10734e-13	0	0	19.7864	608.059	ALDH1L1;CPB2;NNMT;SDS;CFH;SERPINC1;PZP;PIPOX;TM4SF4;PRODH2;A1CF;INHBE;GYS2;KCTD14;CFHR5;HAMP
ARCHS4_Tissues.1	LIVER (BULK TISSUE)	31/2316	9.27869e-21	9.55705e-19	0	0	21.7968	1005.41	ALDH1L1;CPB2;NNMT;CFH;GDA;SERPINC1;PZP;CFI;SLC2A2;CYP3A5;ACMSD;GYS2;NEU4;ARSJ;LIPG;UPP2;IP6K3;SLC10A5;SDS;PLA2G12B;SPINK1;UGT1A1;AGXT2;PIPOX;TM4SF4;PRODH2;PRLR;A1CF;INHBE;CFHR5;HAMP
ARCHS4_Tissues.2	HEPATOCYTE	30/2316	1.86423e-19	9.60077e-18	0	0	19.3263	833.473	ALDH1L1;CPB2;NNMT;CFH;SERPINC1;PZP;TSHZ2;CFI;SLC2A2;CYP3A5;ACMSD;GYS2;NEU4;UPP2;IP6K3;KRT222;SLC10A5;SDS;PLA2G12B;SPINK1;UGT1A1;AGXT2;PIPOX;TM4SF4;PRODH2;PRLR;A1CF;INHBE;KCTD14;CFHR5
ARCHS4_Cell-lines.1	HEPG2	21/2395	1.76137e-09	2.09603e-07	0	0	7.40691	149.302	SLC10A5;ALDH1L1;CPB2;PLA2G12B;SPINK1;SERPINC1;AGXT2;CFI;SLC2A2;PIPOX;TM4SF4;PRODH2;PRLR;A1CF;ACMSD;INHBE;NEU4;KCTD14;UPP2;HAMP;IP6K3
PanglaoDB_Augmented_2021.1	Hepatocytes	11/221	7.40362e-13	4.07199e-11	0	0	33.3684	932.033	CPB2;PLA2G12B;UGT1A1;SERPINC1;AGXT2;SLC2A2;CFHR5;TM4SF4;PRODH2;A1CF;HAMP
PanglaoDB_Augmented_2021.2	Follicular Cells	8/110	6.53333e-11	1.79666e-09	0	0	45.8039	1074.17	PLA2G12B;UGT1A1;AGXT2;SLC2A2;CYP3A5;PRODH2;PRLR;A1CF
PanglaoDB_Augmented_2021.3	Epsilon Cells	8/138	4.05491e-10	7.434e-09	0	0	35.8878	776.106	PLA2G12B;SPINK1;AGXT2;CFI;SLC2A2;TM4SF4;PRODH2;A1CF
PanglaoDB_Augmented_2021.4	Proximal Tubule Cells	8/164	1.60332e-09	2.14083e-08	0	0	29.8673	604.848	PLA2G12B;SERPINC1;AGXT2;SLC2A2;CFHR5;TM4SF4;PRODH2;A1CF
PanglaoDB_Augmented_2021.5	Noradrenergic Neurons	7/104	1.94621e-09	2.14083e-08	0	0	40.9505	821.36	PLA2G12B;SERPINC1;AGXT2;SLC2A2;CFHR5;TM4SF4;PRODH2
PanglaoDB_Augmented_2021.6	Serotonergic Neurons	6/104	7.70116e-08	7.05939e-07	0	0	33.7755	553.22	PLA2G12B;SPINK1;UGT1A1;SLC2A2;CYP3A5;A1CF
HuBMAP_ASCTplusB_augmented_2022.1	Epithelial Cell Of Proximal tubule - Kidney	10/101	8.78836e-15	1.54675e-12	0	0	68.2246	2208.11	ALDH1L1;PLA2G12B;AGXT2;SLC2A2;PIPOX;UPP2;PRODH2;PRLR;A1CF;ACMSD
HuBMAP_ASCTplusB_augmented_2022.2	Proximal Tubule Epithelial Cell Segment 1 - Kidney	9/102	6.31132e-13	3.70264e-11	0	0	58.2551	1636.46	ALDH1L1;PLA2G12B;AGXT2;SLC2A2;PIPOX;UPP2;PRODH2;A1CF;ACMSD
HuBMAP_ASCTplusB_augmented_2022.3	Proximal Tubule Epithelial Cell Segment 2 - Kidney	9/102	6.31132e-13	3.70264e-11	0	0	58.2551	1636.46	ALDH1L1;PLA2G12B;AGXT2;SLC2A2;PIPOX;UPP2;PRODH2;A1CF;ACMSD
HuBMAP_ASCTplusB_augmented_2022.4	Kidney Distal Convoluted Tubule Epithelial cell - Kidney	8/102	3.5396e-11	1.45901e-09	0	0	49.7222	1196.53	ALDH1L1;AGXT2;SLC2A2;PIPOX;UPP2;PRODH2;A1CF;ACMSD
HuBMAP_ASCTplusB_augmented_2022.5	Proximal Tubule Cell Epithelial Segment 3 - Kidney	8/104	4.14491e-11	1.45901e-09	0	0	48.6814	1163.8	ALDH1L1;PLA2G12B;AGXT2;PIPOX;UPP2;PRODH2;A1CF;ACMSD
HuBMAP_ASCTplusB_augmented_2022.6	Periportal Region hepatocyte - Liver	7/102	1.69705e-09	4.97802e-08	0	0	41.8168	844.465	GYS2;ALDH1L1;CPB2;PLA2G12B;SERPINC1;A1CF;ACMSD
