# Supplementary material for: Epigenetic liquid biopsies reveal endothelial turnover and erythropoiesis in asymptomatic COVID-19
Source: Life Sci Alliance. 2025 Aug 5;8(10):e202503417. doi: 10.26508/lsa.202503417 (PMC12326330; doi:10.26508/lsa.202503417)
Supplement: Supplementary file 4 [file LSA-2025-03417_TableS4.xlsx]

## Sheet: Sheet1
	Term	Overlap	P.value	Adjusted.P.value	Old.P.value	Old.Adjusted.P.value	Odds.Ratio	Combined.Score	Genes
Cancer_Cell_Line_Encyclopedia.1	KU812 HAEMATOPOIETIC AND LYMPHOID TISSUE	5/223	3.3978e-09	4.28123e-07	0	0	226.778	4422.19	DARC;GYPA;GYPB;GYPE;RHAG
Cancer_Cell_Line_Encyclopedia.2	TF1 HAEMATOPOIETIC AND LYMPHOID TISSUE	5/272	9.21056e-09	5.80265e-07	0	0	184.7	3417.5	DARC;GYPA;GYPB;GYPE;RHAG
Cancer_Cell_Line_Encyclopedia.3	HEL9217 HAEMATOPOIETIC AND LYMPHOID TISSUE	5/298	1.4554e-08	6.11268e-07	0	0	168.089	3033.23	DARC;GYPA;GYPB;GYPE;RHAG
Cancer_Cell_Line_Encyclopedia.4	CMK86 HAEMATOPOIETIC AND LYMPHOID TISSUE	5/340	2.81564e-08	7.30662e-07	0	0	146.701	2550.48	DARC;GYPA;GYPB;GYPE;RHAG
Cancer_Cell_Line_Encyclopedia.5	MOLM16 HAEMATOPOIETIC AND LYMPHOID TISSUE	5/342	2.89945e-08	7.30662e-07	0	0	145.816	2530.81	DARC;GYPA;GYPB;GYPE;RHAG
Cancer_Cell_Line_Encyclopedia.6	HEL HAEMATOPOIETIC AND LYMPHOID TISSUE	5/393	5.80685e-08	1.21944e-06	0	0	126.321	2104.71	DARC;GYPA;GYPB;GYPE;RHAG
Cancer_Cell_Line_Encyclopedia.7	JK1 HAEMATOPOIETIC AND LYMPHOID TISSUE	5/463	1.3152e-07	2.36737e-06	0	0	106.632	1689.49	DARC;GYPA;GYPB;GYPE;RHAG
Cancer_Cell_Line_Encyclopedia.8	NCO2 HAEMATOPOIETIC AND LYMPHOID TISSUE	4/231	5.90559e-07	9.16031e-06	0	0	116.1	1665.13	GYPA;GYPB;GYPE;RHAG
Cancer_Cell_Line_Encyclopedia.9	M07E HAEMATOPOIETIC AND LYMPHOID TISSUE	4/237	6.54308e-07	9.16031e-06	0	0	113.076	1610.16	GYPA;GYPB;GYPE;RHAG
Cancer_Cell_Line_Encyclopedia.10	MEG01 HAEMATOPOIETIC AND LYMPHOID TISSUE	4/248	7.84351e-07	9.88282e-06	0	0	107.918	1517.16	GYPA;GYPB;GYPE;RHAG
Human_Gene_Atlas.1	CD71+ EarlyErythroid	6/553	2.97433e-09	1.48717e-08	0	0	213.302	4187.8	DARC;SLC14A1;GYPA;GYPB;GYPE;RHAG
HuBMAP_ASCTplusB_augmented_2022.1	Erythroid Lineage cell - Bone Marrow	4/108	2.77899e-08	5.83587e-07	0	0	254.987	4436.42	GYPA;GYPB;GYPE;RHAG
