# Supplementary material for: Epigenetic liquid biopsies reveal endothelial turnover and erythropoiesis in asymptomatic COVID-19
Source: Life Sci Alliance. 2025 Aug 5;8(10):e202503417. doi: 10.26508/lsa.202503417 (PMC12326330; doi:10.26508/lsa.202503417)
Supplement: Supplementary file 5 [file LSA-2025-03417_TableS5.xlsx]

## Sheet: Sheet1
CMKLR1
CFH
XCL1
SLAMF7
P2RY14
VCAM1
GBP6
IL6
CXCL9
CXCL10
CXCL11
C1S
KLRK1
IL18BP
IDO1
METTL7B
CCL2
CCL7
LGALS3BP
TNFAIP2
GZMA
GPR18
IL2RB
CD86
CFB
HLA-DQA1
FCGR1A
IFI27
HLA-DMA
HLA-G
IFI44L
C1R
CMTR1
