# Supplementary material for: Epigenetic liquid biopsies reveal endothelial turnover and erythropoiesis in asymptomatic COVID-19
Source: Life Sci Alliance. 2025 Aug 5;8(10):e202503417. doi: 10.26508/lsa.202503417 (PMC12326330; doi:10.26508/lsa.202503417)
Supplement: Supplementary file 6 [file LSA-2025-03417_TableS6.xlsx]

## Sheet: Sheet1
mix	VISIT	NUMBER	ml plasma	ng/ml	B cells #	CD8 #	Megacaryocytes #	Monocytes #	Neutrophils #	NK #	T cell #	Cardio #	Endothel #	Erhythroblasts #	Lung #	Gender (0-F,1-M)	Age	Hospitalization time (D)	Time from sample to release (D)	Time from hospitalization to sample (D)	Weight (KG)	BMI	Smoking (0-NO, 1 -YES, 2-PAST)	Heart rate	ICU on sample day (0-no,1-yes)	Temp	Max WHO score pre sample	WHO score sample day	Max WHO score post sample	Delta WHO score	Oxygen support	HFNC sample day +-3 days	Intubated	Hb	RBC	Platelets	CRP	WBC	Absolute Neuts	% Neuts	Absolute Lymphs	% Lymph	Absolut Mono	% Mono	Absolute Eos	% EOS	Troponin (0 - normal, 1- elevated)	Createnine (mg/dl)	ALT
5014-PL	V1	CB-102	4	9	75.3693	10.1473	731.375	184.906	495.673	38.6083	115.227	0.0485914	81.0247	10.6178	0.125049	1	53	0	0	0	70	24.8	2	65	0	36.5	4	4	4	0	0	0	0	14.1	4.95	363	1.59	8.4	5.17	61.5476	2.39	28.4524	0.69	8.21429	0.14	1.66667	0	0.77	15
5015-PL	V1	CB-103	4	34.95	342.407	7.991		2501.02	2519.26	184.809	125.45	3.70336	273.546		4.96643	1	49	1	0	1	113	33.74	0	111	0	37	4	4	4	0	0	0	0	14.6	5.01	143	2.31	4.5	3.14	69.7778	0.9	20	0.45	10	0	0	0	0.94
5018-PL	V1	CB-104	4	271.5	25643	1225.02		14884.2	5593.44	1180.3	4057.86	116.818	4358.52		1053.67	1	63	19	17	2	100		2	74	1	38	6	6	7	1	1	1	1	10.6	5.51	105	19.76	5.8	3.96	68.2759	1.48	25.5172	0.3	5.17241	0.03	0.517241	0	0.56	21
5040-PL	V1	CB-107	2.5	153.6	9078.88	619.897	7037.54	6910.06	6224.66	582.389	1340.16	71.0598	2178.37	764.532	437.724	1	53	17	16	1	65	25.39	0	92	1	36.8	5	5	5	0	0	0	1	11.6	4.09	44	0.45	3.5	2.66	76	0.75	21.4286	0.11	3.14286	0	0	1	62	25
5041-PL	V2	CB-107	4	66.45	2760.53	169.849	5475.27	1040.93	2807.57	129.456	594.831	25.4835	815.835	316.775	67.3173	1	53	17	14	3	65	25.39	0	90	1	37	5	5	5	0	1	1	1	13.4	4.57	98	1.03	4.4	3.5	79.5455	0.56	12.7273	0.26	5.90909	0.06	1.36364	0	0.59	20
604178-PL	V1	CB-048	2.9	21.1034	25.486	8.12354	859.836	403.159	763.523	16.4954	54.9799	1.61102	107.365	18.9933	1.14245	1	31	7	0	7	105	36.33	0	63	0	36.6	5	4	4	0	1	0	0	15.5	5.62	294		6.2	3.33	53.7097	2	32.2581	0.64	10.3226	0.2	3.22581	0	0.77
604362-PL	V1	CB-046	2	15.96	55.7278	2.25617	1564.69	435.61	840.959	47.927	141.161	3.57208	119.664	29.057	0.696157	1	55	3	2	1	74	22.84	0	80	0	36	5	4	4	0	1	0	0	13.1	4.07	250	9.62	4.2	3.34	79.5238	0.37	8.80952	0.42	10	0.04	0.952381	0	0.6	28
604364-PL	V1	CB-058	3	10.34	35.9425	2.3753	327.09	691.741	512.814		16.2407	0.150518	110.131	3.90133	6.87932	1	55	4	3	1	90	26.87	0	67	0	36	4	4	4	0	0	0	0	11.9	4.1	74	9.42	4.1	2.67	65.122	0.95	23.1707	0.47	11.4634	0.04	0.97561	1	0.96	42
604365-PL	V1	CB-061	1.2	18.75	35.278	9.8475	1953.36	428.214	1015.34	16.97	68.2133	0.158826	176.838	80.6483	2.36265	1	55	4	0	4	96	28.05	0	76	0	36	4	4	4	0	0	0	0	11.6	3.97	329		7.7	4.31	55.974	2.13	27.6623	0.88	11.4286	0.3	3.8961	1	0.87
604369-PL	V1	CB-065	1.9	5.49474	6.47399	9.55345	457.144	207.035	287.873	3.68342		0	52.8493	0	0	1	25	1	1	0	63	21.05	0	74	0	36.7	4	4	4	0	0	0	0	15.3	5.26	204	0.24	6.7	3.29	49.1045	2.47	36.8657	0.8	11.9403	0.12	1.79104	0	0.88	16
604371-PL	V1	CB-067	2.5	7.944	25.943	0	758.457	212.517	292.539	55.4557	29.3796	0.246427	153.785	13.9904	0.426538	1	79	11	1	10	80	28.34	0	64	0	36.8	4	4	4	0	0	0	0	12.7	4.36	364	0.35	5.5	3.48	63.2727	1.12	20.3636	0.57	10.3636	0.32	5.81818	1	0.79	53
604626-PL	V1	CB-074	1.4	5.82857	0.808907	0	251.17	301.085	263.096	17.5033	0	0.00627413	68.3613	0.39578	0	1	46	1	0	1	94	33	0	68	0	36.4	4	4	4	0	0	0	0	15.3	6.03	163	0.12	4.1	2.19	53.4146	1.33	32.439	0.5	12.1951	0.1	2.43902	0	0.85
604627-PL	V1	CB-073	4	135	3584.86	287.179	3685.66	4519.92	8300.29	241.319	839.315	45.0874	2350.71	142.759	390.697	1	58	11	9	2	75	24.49	0	87	0	38.4	5	5	5	0	1	0	0	10.4	5.36	182	24.6	4.6	3.7	80.4348	0.61	13.2609	0.31	6.73913	0.01	0.217391	0	1.04	28
604687-PL	V1	CB-082	4	2.595	10.6132	0.144193		39.3783	65.2469	0	45.3862	0.00232093	13.5717	6.88029	0	1	39	1	0	1	90	29.73	0	64	0	36.8	4	4	4	0	0	0	0	15.1	4.99	319	<0.1	9.2	6.41	69.6739	1.9	20.6522	0.73	7.93478	0.16	1.73913	0	0.86	17
604836-PL	V1	CB-084	4	71.7	529.521	497.563		594.201	2703.52	147.779	531.685	5.21231	567.588		10.0343	1	64	7	6	1			0	107	0		4	4	5	1	0	0	0	12.9	4.98	354	9.44	7.9	5.75	72.7848	1.26	15.9494	0.76	9.62025	0.1	1.26582	0	0.94	56
604837-PL	V1	CB-083	3.2	92.4375	10.1241	589.182		793.82	4621.12	318.378	962.316	22.2838	1835.74		68.0668	1	59	2	1	1	100	30.86	1	91	0	36.8	4	4	4	0	0	0	0	15.1	5.02	178	0.15	7	3.59	51.2857	2.37	33.8571	0.7	10	0.28	4	0	0.9	9
604842-PL	V2	CB-073	3.1	146.323	82.2724	1538.61		1086.88	6874.5	776.169	1741.89	10.6086	2600.76		56.9986	1	58	11	4	7	75	24.49	0	70	0	36.8	5	5	5	0	1	0	0	9.2	4.64	322	14.19	7	4.92	70.2857	0.91	13	0.85	12.1429	0.25	3.57143	0	0.77	63
604869-PL	V1	CB-090	2.8	10.2	4.20231	14.7171	1188.92	169.867	495.714	9.75426	85.441	0.200093	128.274	20.4088	4.11205	1	78	9	8	1	90	27.78	0	65	0	36.6	5	4	5	1	1	0	0	15.2	4.76	199	0.19	8.1	5.04	62.2222	2.07	25.5556	0.84	10.3704	0.15	1.85185	0	0.9	36
605326-PL	V1	CB-050	1.4	18.1286	587.297	31.9203	2489.3	211.997	538.026	45.7843	153.002	1.24499	192.981	54.5063	0.735276	1	39	1	1	0	80	29.03	0	80	0	36.9	4	4	4	0	0	0	0	16.5	5.59	516	7.21	6.2	4.33	69.8387	1.26	20.3226	0.59	9.51613	0.04	0.645161	0	0.8	125
605331-PL	V1	CB-055	4	45.3	301.489	50.2566	1329.7	277.285	4759.32	81.3593	278.578	7.32202	835.838	252.824	8.72747	1	77	58	38	20	90	31.14	0	74	1	36.8	7	7	7	0	1	1	1	7.9	3.01	279	15.1	11	9.42	85.6364	0.55	5	0.73	6.63636	0.32	2.90909	1	1.18	13
607440-PL	V1	CBN-006	4	99.15	1517.46	122.287	1826.96	4484.83	834.945	186.016	614.022	20.7545	1884.84	89.4909	64.9132	1	41	5	4	1	84	25	0	69	0	36.7	6	6	6	0	1	1	0	14.8	4.98	179	10.62	1.9	1.1	57.8947	0.51	26.8421	0.25	13.1579	0	0	0	0.7	195
607441-PL	V1	CBN-007	4	297	13809.7	684.421	18658.3	7277.68	16251.3	211.849	4806.09	154.052	3471.91	639.314	1284.7	1	74	46	40	6	88	34.38	0	86	1		6	6	7	1	1	1	1	11.8	3.11	249	12.46	8.4	7.13	84.881	0.91	10.8333	0.3	3.57143	0.03	0.357143	0	0.58	35
607444-PL	V1	CBN-010	4	729.474	39904.3	3629.94	23127.4	24738.9	25588.6	1613.73	11098	491.743	12163.9	1738.63	3306.07	1	68	15	11	4	100		0	64	1	35.7	6	6	6	0	1	1	0	11.4	4.21	364	21.67	7.6	6.31	83.0263	0.73	9.60526	0.55	7.23684	0	0	0	0.86	30
607445-PL	V1	CBN-011	4	280.8	2579.35	124.754	10855.1	1867.08	28622.8	348.117	724.632	87.7599	2670.66	469.709	199.284	1	61	37	21	16	100	34.6	0	84	1	37.2	7	7	7	0	1	0	1	9.8	3.4	325	26.73	18.7	16.06	85.8824	1.25	6.68449	1.35	7.21925	0.01	0.0534759	0	0.77	30
607783-PL	V1	CBN-037	2.3	139.565	3133.59	57.4569	2572.25	10399.8	7371.58	253.079	380.904	26.4548	1105.94	329.082	45.7431	1	71	4	1	3	80	24.69	0	82	0	37.3	4	5	5	0	1	0	0	15	4.78	245	4.07	9.9	9.28	93.7374	0.46	4.64646	0.17	1.71717	0	0	0	0.82
607785-PL	V1	CBN-039	1.8	34	88.4672	17.13	1746.76	3185.93	1055.28	220.891	428.985	0.982616	187.947	62.5497	1.51693	1	55	2	0	2	85	30.12	0	72	0	37	4	4	4	0	0	0	0	15.8	5.12	35	0.77	5.9	2.22	37.6271	2.87	48.6441	1.32	22.3729	0.13	2.20339	0	0.95	28
607786-PL	V1	CBN-040	1.2	331	3234.76	449.605	12184.8	7255.44	26762.3	307.75	965.127	56.1918	3077.84	710.667	382.233	1	71	100	100	9	90	29.39	0	77	0	37	5,6	6	10	4	1	1	0	15.6	5.52	170	10.27	14.8	13.21	89.2568	0.93	6.28378	0.62	4.18919	0	0	0	1.51	80
607787-PL	V1	CBN-041	4	481.5	15322.4	2538.37	2863.79	22670.2	48646.6	517.124	7139.06	134.087	1013.52	537.373	2361.3	1	66	100	100	3	85			50	1	36.8	6	6	10	4	1	1	1	12.1	4.1	251	21.4	10.7	10.22	95.514	0.33	3.08411	0.09	0.841121	0.01	0.0934579	1	2.02	166
607788-PL	V1	CBN-042	1.5	836	20377.9	1725.87	16243.6	32227.8	52602.8	2968.66	9266.78	218.875	5926.46	2733.3	3377.72	1	78	34	31	3	88	30.45	0	66	0	36.9	5	6	6	0	1	1	0	9.6	4.3	247	25.26	10	8.87	88.7	0.88	8.8	0.21	2.1	0	0	0	1.25	11
607789-PL	V2	CBN-040	2.8	552.857	10382.7	1929.1	10849	19959.6	45385.9	986.811	5848.77	165.788	8499.23	1117.16	1097.96	1	71	100	100	13	90	29.39	0	74	0	36.6	6	6	10	4	1	1	0	15.1	5.33	197	7.22	19.6	17.64	90	1.11	5.66327	0.82	4.18367	0.01	0.0510204	0	1.07	98
607791-PL	V1	CBN-044	4	82.5	91.2544	66.2984	4099.16	2472.71	3058.04	238.297	222.083	14.4254	6194.86	160.884	7.56894	1	89	100	100	0	72	23.34	0	72	0	36.7	5	5	10	5	1	1	0	13.6	4.59	204	10.73	12.2	9.52	78.0328	0.97	7.95082	1.61	13.1967	0.08	0.655738	1	1.12	50
607792-PL	V1	CBN-045	4	52.05	426.704	90.5174	1203.14	4175.19	2172.53	146.35	258.162	3.37399	724.408	213.801	119.981	1	75	1	1	0	100	35.43	0	74	0	37.4	4	4	3	-1	0	0	0	12.7	4.58	182	3.58	6.5	5.22	80.3077	0.71	10.9231	0.52	8	0.01	0.153846	1	0.8	24
608010-PL	V1	CBN-046	1.5	63.2	351.118	282.267	2358.04	5360.98	2118.21	237.873	710.456	11.2501	491.158	38.3602	416.005	1	73	100	100	6	84		0	81	1	38	5	6	10	4	1	1	0	13.3	4.03	196	28.16	9.7	8.47	87.3196	0.78	8.04124	0.46	4.74227	0.01	0.103093	0	1.11	9
608011-PL	V2	CBN-047	2.5	4.59			7082.31							1243.06		1	70	100	100	5	71		2	73	0	36.6	6	6	10	4	1	1	1	11.8	4.12	261	19.46	6.3	5.76	91.4286	0.34	5.39683	0.24	3.80952	0	0	0	0.98	41
608013-PL	V1	CBN-049	2	1.68			1841.21							103.55		1	63	100	100	3	110		2	71	0	38	5	5	10	5	1	1	0	15.6	5.39	125	2.81	5.4	4.05	75	0.84	15.5556	0.45	8.33333	0	0	0	1.11	40
608014-PL	V1	CBN-050	3	22.4	263.074	66.16	1396.09	670.339	1095.32	70.9291	228.897	3.28422	184.956	125.77	6.01173	1	45	4	4	0	83	25.62	0	86	0	36.9	4	4	4	0	0	0	0	13	4.71	331	24.49	8.2	6.3	76.8293	1.17	14.2683	0.71	8.65854	0.05	0.609756	0	0.72	49
608015-PL	V2	CBN-051	2.8	306.429	1785.35	217.612	21688.6	3311.42	27329.8	1298.17	2502.96	95.4173	2240.95	991.888	90.9273	1	31	14	10	4	88	27.16	0	91	0	37.3	5	6	6	0	1	1	0	12.4	4.58	230	34.16	17.7	16.73	94.5198	0.68	3.84181	0.3	1.69492	0	0	0	0.97	15
608016-PL	V1	CBN-052	3	40.4	223.261	5.1727	1304.7	3551.76	1700.39	91.3386	281.055	1.16007	315.306	39.1966	217.957	1	66	39	38	1	80		0	76	0	38	4	4	7	3	1	1	1	11.1	3.54	133	22.53	10.9	9.49	87.0642	0.57	5.22936	0.88	8.07339	0	0	1	0.62	38
608019-PL	V1	CBN-055	2.7	495.556	16617.4	1046.09	55265.1	9888.17	10091.5	607.533	6361.07	78.728	3128.14	651.183	1069.43	1	51	4	2	2	87	30.1	0	75	0	36.8	5	5	4	-1	0	0	0	14.4	4.81	350	26.22	5.3	3.17	59.8113	1.42	26.7925	0.58	10.9434	0.09	1.69811	0	0.71	52
608127-PL	V1	CBN-051	2.5	35.28	46.2504	8.11989	1729.82	561.692	4395.03	157.39	187.335	15.2062	232.63	29.858	12.7101	1	31	14	13	1	88	27.16	0	79	0	38.2	5	5	6	1	1	0	0	13.3	5.01	173	28.37	22.2	21.19	95.4505	0.72	3.24324	0.27	1.21622	0	0	0	1.11	16
608128-PL	V1	CBN-047	4	505.5	8930.06	2662.2	20822.4	26576.6	23851.4	1106.96	6432.67					1	70	100	100	2	71		2	74	0	36.3	6	6	10	4	1	1	1	12.3	4.26	186	29.8	8.4	7.63	90.8333	0.54	6.42857	0.25	2.97619	0	0	0	1.16	24
608129-PL	V1	CBN-059	2.3	90.5217	1691.09	91.6379	6964.63	1711.71	2953.64	162.733	811.992	18.3364	1517.19	397.408	28.5461	1	30	5	3	2	130	42.45	2	74	0		5	5	5	0	1	0	0	14.1	4.93	271	7.33	6.4	4.77	74.5312	1.15	17.9688	0.45	7.03125	0	0	0	0.64	32
608130-PL	V1	CBN-060	3	109.4	913.646	102.671	3595.36	3225.39	11292	437.361	308.968	26.5614	756.63	137.293	40.1723	1	64	4	2	2	83	30.49	0	66	0	37.5	5	5	5	0	1	0	0	12	4.49	162	19.15	7.4	5.95	80.4054	1.01	13.6486	0.41	5.54054	0	0	1	1.47	13
608134-PL	V1	CBN-064	3.5	48	943.797	72.7092	1458.55	2355.75	2582.47	160.188	318.948	10.6027	445.315	181.482	150.25	1	50	6	5	1	100	39.19	0	74	0	37.5	5	5	6	1	1	0	0	9.6	3.22	249	23.22	5.7	4.56	80	0.76	13.3333	0.38	6.66667	0.01	0.175439	1	2.7	5
608136-PL	V1	CBN-066	2.8	56.7857	1609.89	55.3287	2292.15	3303.46	1465.84	188.329	380.859	23.8279	986.701	206.872	123.541	1	44	8	6	2	77	22.74	0	83	0	36.9	5	5	5	0	1	0	0	12.8	4.49	162	5.28	4.6	3.47	75.4348	0.59	12.8261	0.52	11.3043	0	0	0	0.99	50
608166-PL	V1	CBN-067	3.8	14.9211	125.171	7.37366	857.733	367.711	933.106	31.0154	75.8351	3.56486	125.627	67.9537	1.52484	1	79	14	5	9	70	24.22	0	61	0	36.5	5	5	4	-1	1	0	0	9.8	3.31	471	3.08	15	11.33	75.5333	2.63	17.5333	0.88	5.86667	0.14	0.933333	1	1.76	19
608305-PL	V1	CBN-069	3.6	103.667	190.92	168.137	10504.2	4492.04	4610.71	245.775	655.299	16.5224	602.318	53.0025	19.4924	1	53	13	12	1	75	23.41	0	87	0	37.5	5	5	5	0	1	0	0	15	5.05	303	30.65	11.2	8.93	79.7321	1.54	13.75	0.77	6.875	0	0	0	1.11	23
608307-PL	V1	CBN-071	1.7	35.0118	97.9638	21.8143	2179.95	1190.4	3497.18	50.2827	101.416	5.81872	204.788	44.9653	5.29519	1	62	2	1	1	62	22.77	1	65	0	36	4	4	4	0	0	0	0	12.9	4.34	120	5.1	10.9	7.92	72.6606	1.78	16.3303	1.15	10.5505	0.01	0.0917431	1	1.1	33
608308-PL	V1	CBN-072	2.3	104.609	925.7	146.558	4629.99	3934.16	3772.53	454.57	683.389	21.4217	1411.43	1150.83	78.6099	1	62	19	19	0	83	26.79	2	74	0	36.8	5	5	6	1	1	0	0	13.4	5.85	206	4.84	4.9	3.18	64.898	1.29	26.3265	0.37	7.55102	0.01	0.204082	1	0.91	46
608317-PL	V1	CBN-079	2.3	10.6696	30.0801	1.50495	510.097	576.679	938.469	113.74	81.6479	0.0522443	76.8682	1.6515	1.41111	1	16	0	0	0	47	16.85	0	91	0	36.7	4	4	4	0	0	0	0	16.4	5.1	169	0.46	4.3	1.53	35.5814	1.85	43.0233	0.54	12.5581	0.34	7.90698	0	0.77	18
608327-PL	V1	CBN-080	1.8	116.333	6021.13	137.376	5757.26	1690.63	6903.75	241.122	701.993	69.6412	1592.77	279.694	62.3019	1	72	9	6	3	79	30.1	0	70	0	36.6	5	5	5	0	1	0	0	14	4.69	190	3.73	6.9	5.64	81.7391	0.77	11.1594	0.47	6.81159	0	0	0	0.69	16
608364-PL	V1	CBN-085	3.1	24.5806	93.4087	19.2127	2580.62	464.679	1402.12	65.3314	123.934	5.29159	219.277	18.6579	5.40878	1	63	3	0	3	87	31.96	0	72	0	37.2	5	4	4	0	1	0	0	13.7	5.19	335	2.24	21.9	19.15	87.4429	1.95	8.90411	0.8	3.65297	0	0	0	0.71	82
608365-PL	V1	CBN-086	3.4	18.3529	38.0289	46.0632	967.874	298.237	2112.93	69.7054	28.7256	5.16684	124.518	10.7296	6.19194	1	58	1	0	1	73	25.26	0	78	0	36	4	4	4	0	0	0	0	14.7	5.48	209	0.98	8.4	6.22	74.0476	1.45	17.2619	0.66	7.85714	0.05	0.595238	0	1.37	38
608403-PL	V1	CBN-088	1.1	49.8	483.3	133.43	4675.78	1333.82	3199.4	170.793	379.533	1.98412	240.527	43.533	8.97498	1	52	9			104	32.1	1	70	0	36.8					1	0	0
608404-PL	V1	CBN-089	1.2	221	1390.53	33.8796	12389.3	4658.91	21230	136.475	351.468	54.9501	1422.86	944.243	65.2236	1	72	22	8	14	95	31.02	1	63	0	37.3	6	6	6	0	1	1	0	12.5	4.05	211	7.9	6.9	5.28	76.5217	0.96	13.913	0.66	9.56522	0.04	0.57971	1	0.95	27
608405-PL	V1	CBN-090	3	151	1832.44	114.899	14406.6	1322.28	10469.5	135.241	494.08	27.0865	844.892	260.937	39.5176	1	55	9	0	9		30	0	70	0	36.7	6	4	4	0	1	0	0	15.5	5.48	578	4.8	13.5	9.98	73.9259	2.75	20.3704	0.7	5.18519	0.02	0.148148	0	0.81	62
608406-PL	V1	CBN-091	2.8	267.857	2425.84	497.918	31927.3	6681.84	4621.54	304.021	2176.56	69.4685	1477.55	966.07	101.078	1	75	17	8	9	65	23.88	1	58	0	36.5	6	5	5	0	1	0	0	10.6	5.36	656	1.86	9.6	7.08	73.75	1.49	15.5208	0.89	9.27083	0.17	1.77083	0	0.94	54
608407-PL	V1	CBN-092	1.8	133.333	930.206	277.23	7267.88	1799.23	10628.7	276.039	594.895	19.086	1913.44	782.191	5.12868	1	83	15	6	9	95	29.32	0	58	0	37	6	6	6	0	1	1	0	12.7	4.28	367	5.71	8.7	7.36	84.5977	0.75	8.62069	0.57	6.55172	0.04	0.45977	0	0.59	37
608408-PL	V1	CBN-093	3.3	146.545	658.302	58.9827	20545.3	975.696	7795.51	146.427	1293.19	7.30466	1045.79	233.13	5.84358	1	77	11	4	7	75	23.15	0	79	0	36.7	6	6	6	0	1	1	0	11.5	4.36	599	7.36	12	9.46	78.8333	1.95	16.25	0.51	4.25	0.1	0.833333	0	0.73	74
608428-PL	V1	CBN-096	3.5	52.4571	122.172	29.3876	1473.13	568.418	6255.17	22.4635	232.289	10.1118	987.089	204.313	51.3354	1	83	100	100	8	60	22.04	2	84	0	36.4	7	7	10	3	1	0	1	11.9	4.35	94	8.64	3.1	2.93	94.5161	0.13	4.19355	0.07	2.25806	0	0	0	1.28	24
608431-PL	V1	CBN-099	3.5	72	2531.44	217.567	3447.93	2147.42	4912.82	115.37	597.519	17.1983	821.425	76.373	148.038	1	56	14	8	6	102		0	64	0	37	5	5	5	0	1	1	0	12.9	4.37	247	17.72	12.7	11.55	90.9449	0.66	5.19685	0.5	3.93701	0	0	0	0.4	7
608432-PL	V1	CBN-100	3.4	6.70588	21.8438	18.3114	375.97	385.424	225.049	4.75913	53.4091	0	92.9445	45.8147	2.4626	1	31	3	1	2	108	37.37	0	77	0	37.3	5	5	5	0	1	0	0	15.1	4.82	111	0.7	5	3.99	79.8	0.71	14.2	0.27	5.4	0	0	0	0.4	24
608434-PL	V1	CBN-102	3.4	20.8235	559.735	18.6232	864.901	1499.75	752.115	45.5958	104.2	5.16022	124.761	65.3295	7.89375	1	64	9	6	3	80		0	91	0	39.4	4	4	4	0	0	0	0	14.9	4.75	88	10.3	5.4	4.18	77.4074	0.9	16.6667	0.33	6.11111	0	0	1	0.4	24
608435-PL	V1	CBN-103	3.3	73.0909	2180.71	324.697	1262.8	2014.67	2519.89	129.59		35.816	781.457	103.619	116.569	1	60	5	3	2	74	27.51	2	105	0	37	5	5	5	0	1	0	0	13.7	4.34	357	20.1	11	9.93	90.2727	0.65	5.90909	0.37	3.36364	0	0	0	3.06	200
610064-PL	V1	CB-119	3	76.4	1939.6	31.7747	5869.65	704.041	3753.05	59.0425	597.972	26.7849	544.201	274.66	6.80775	1	32	5	0	5	82	24.22	0	85	0	36.9	4	4	4	0	0	0	0	12.4	4.41	229	9.61	5.1	4.01	78.6275	0.8	15.6863	0.23	4.5098	0.01	0.196078	0	0.52	60
610065-PL	V1	CB-120	2.5	15.048	62.4746	42.8618	139.38	355.528	1752.02	124.91	105.656	0.0777909	185.699	31.085	1.65358	1	62	11	11	0	86	28.73	0	85	0	38	4	4	5	1	1	0	0	17.2	5.46	115	1.41	4.8	3.26	67.9167	1.13	23.5417	0.36	7.5	0.04	0.833333	0	1.2	20
610066-PL	V1	CB-121	2.9	59.3793	565.783	609.208		5106.13	1850.24	281.148	804.888	2.97399	681.854		158.247	1	48	1	0	1	77		0	85	0	37.3	4	4	4	0	0	0	0	14	5.11	123	15.38	5.4	4.51	83.5185	0.62	11.4815	0.26	4.81481	0	0	0	0.69	27
610068-PL	V1	CB-139	2.4	81.25	4790	95.0319	5815.44	1781.74	4385.85	435.315	317.345	8.91518	1102.5	93.9451	28.802	1	36	7	0	7	90		0	56	0	36.8	5	5	5	0	1	0	0	12.8	4.63	516	3.32	7	4.3	61.4286	2.02	28.8571	0.49	7	0.15	2.14286	0	0.53	44
610069-PL	V1	CBN-012	2	6.3	15.0967	0		121.185	94.1702	0						1	20	2	1	1	62	19.57	2	77	0	37.1	4	4	4	0	0	0	0	18.6	6.57	125	0.44	5.4	3.14	58.1481	1.88	34.8148	0.32	5.92593	0.09	1.66667	0	0.65	18
[truncated: 3 more columns]
