# Supplementary material for: Epigenetic liquid biopsies reveal endothelial turnover and erythropoiesis in asymptomatic COVID-19
Source: Life Sci Alliance. 2025 Aug 5;8(10):e202503417. doi: 10.26508/lsa.202503417 (PMC12326330; doi:10.26508/lsa.202503417)
Supplement: Supplementary file 7 [file LSA-2025-03417_TableS7.xlsx]

## Sheet: Sheet1
								Cardio	Cardio	Cardio	Cardio	Cardio	Endothel	Endothel	Endothel	Endothel	Erhythroblasts	Erhythroblasts	Erhythroblasts	Erhythroblasts	Erhythroblasts	Lung	Lung	Lung	Lung	Lung	Lung	B cells	B cells	B cells	B cells	CD8	Megacaryocytes	Megacaryocytes	Monocytes	Monocytes	Monocytes	Neutrophils	Neutrophils	Neutrophils	NK	NK	T cell	T cell	normalized average	normalized average	normalized average	normalized average	normalized average
Code	Age	Sex	Date sample was taken	Exposure Date (if known)	Diagnosis date (PCR)	ml plasma	ng/ml	ACOT7(all C)	CAR1(T-1)	cardioR5(C-1)	CARMET3(C-2)	HAND1(C-1)	End2(all T)	End4(T-1)	FRMD4A-L1(all C)	IFT122.(all T)	eryth2(all T)	eryth3(all T)	OSBP2(all T)	RITA1(all T)	SPIDR(all T)	ALBr2(T-1)	Alvmeth1(all C)	ATP11A.R(all T)	lungR_meth3(all C)	modLungMeth3(C-2)	SOX2-OT(all C)	FAM96A(T-1)	SCPEP1(T-1)	TLN1(all T)	WIPI2(T-1)	CD8E(all T)	MK1(T-1)	MK2(T-1)	JAM3(T-1)	MSTO1_imp(T-1)	RAD52(all T)	FOXN3(all T)	HIPK3R(T-1)	MARS(all T)	PPIL2.R(T-1)	SF1(T-1)	LAT1(T-1)	TBEST(all T)	Cardio	Endothel	Erhythroblasts	Lung	B cells
HCOV-1	20	m	2020-10-19	11.10.20	2020-10-12	4	10.815	0	0	0.261122	5.1714	1.61585	111.204	139.931	229.245	107.502	4.15504	2.01287	38.4768	1.62547	32.1214	0	13.7555	0	0	0.32704	0	12.6401	181.224	471.694	64.3511	58.5169	464.766	1170.69	178.509	73.1397	224.006	680.301	428.741	885.389	51.1059	19.9453	155.182	0	1.52114	138.548	10.3144	0.189848	181.208
HCOV-2	65	m	2020-10-19		2020-10-13	4	28.05										160.424	204.839	154.024	194.2	293.28												2059.49	4197.87											NA	NA	202.444	NA	NA
HCOV-3	29	m	2020-10-19	21.09.20	2020-10-02	4	4.68	0	0	0.0222962	0	0.876903	6.49507	45.8183	55.1196	22.9396	0	0	2.27635	0	6.41233	0	0	0	0	0	0	2.91312	26.1909	76.2835	7.265	13.0508	208.963	555.698	57.0238	45.6535	84.895	151.965	154.16	175.416	0	18.56	27.3748	5.55977	0.0200068	31.4919	1.81445	0	25.9682
HCOV-4	21	m	2020-10-19		2020-10-11	4	8.055	0	0	0	0	1.48444	35.7012	174.209	77.5725	64.5353	0	42.7525	13.5204	0	0	0	0	0.161977	0	0	0	5.80803	16.5948	264.144	20.2678	39.9307	335.627	726.807	71.9155	69.7714	158.991	453.989	663.742	858.71	0	9.59396	65.6169	14.1919	0.0228375	75.315	12.1956	0.00128553	23.993
HCOV-5	30	m	2020-10-19			4	13.155	0	0	0.202996	0	0.687077	103.484	174.3	172.108	73.265	1.56681	0	6.46881	21.3916	21.2471	0	3.5347	0	0	0	0	24.9852	11.1641	159.188	23.7738	12.1895	719.974	1992.47	269.456	406.208	368.398	330.97	372.554	460.898	0.180778	82.0204	43.4142	41.5588	0.192796	128.315	7.41556	0.0280532	26.3443
HCOV-6	22	m	2020-10-19		2020-10-12	4	8.535	0	0	0	0	0	123.447	139.606	65.6475	79.3301	16.6845	0	0.45426	0	0	0	0.143752	0	4.88867	0	0	0	49.5435	220.054	16.3919	7.07004	192.432	751.006	123.52	119.103	187.688	930.961	570.421	1092.5	50.5799	41.3445	75.1273	62.6143	0	102.302	0.391091	0.076199	44.6729
HCOV-7	35	m	2020-10-19		2020-10-09	4	4.05	0	0	0.18178	0	0	44.3314	40.8783	0	20.9295	0.154845	0	0	0	7.78959	0	7.78988	0	0	0.47811	0	6.53654	28.9442	1.50079	3.74804	6.43099	384.259	642.393	31.8059	105.896	56.4496	168.602	226.873	230.35	0.170343	37.4328	52.7806	0	0.00279661	24.3494	0.163409	0.231715	5.92604
HCOV-8	22	m	2020-10-19		2020-10-11	4	14.64	0	3.98555	0	0	0	20.4735	140.877	50.4901	25.7358	10.6918	0	10.4711	18.2398	10.8374	0	0	0		0	0		70.3051		5.41626	7.66135	837.551	2092.69	115.228	182.071	151.521		1212.81	1165.68	0	34.2237	86.3019	0	0.0613162	48.5293	10.5887	0	37.8607
HCOV-9	44	m	2020-10-19		2020-10-05	4	12.435	0	0	0				101.833		39.5853	12.9034	14.4854	56.9807	27.5357	41.0749		0	0		0	0		0		1.63889	9.52428	609.806	1974.86	175.491		242.303		560.107	664.767	35.172	95.618	83.5742	0	0	70.709	28.0871	0	0.819444
HCOV-10	44	m	2020-10-19		2020-10-16	4	7.2	0		0				20.1467		21.6159	0	0	33.2373	0	21.9426						0		0		11.1613	0	103.645	683.413	86.0944		283.886		522.906	608.536	0	13.9449	0	5.82537	0	20.8813	7.18315	0	5.58064
HCOV-11	45	m	2020-10-19	4.10.20	2020-10-16	4	7.425	7.35221	0	8.39816		0		156.606		81.0134	0	0	27.2941	6.17343	26.2672		9.63501	5.17785		0	0		43.7321		62.7273	0	67.2128	371.734	62.1466		229.439		589.576	885.054	5.94654	84.2077	70.1229	22.9996	3.97201	118.81	8.07711	4.18679	53.2297
HCOV-12	66	m	2020-10-19			4	1.665	0	0	0.0779986	0	0.308371	2.57724	22.4679	19.0375	5.92551		1.95314	2.70029	3.65871	6.79435	0	0.169521	0	0.812391	0	0	3.28875	14.043	93.9589	8.46039	3.25172	69.6981	219.624	44.9503	54.2214	80.886		77.9429	109.774	1.8372	5.09844	14.3135	3.04747	0.0779803	12.5101	3.6451	0.168706	13.0469
HCOV-13	42	m	2020-10-19		2020-09-28	4	10.02	0	8.81295	0		0		137.506		61.072	25.1392	11.6853	0.0950879	6.32732	10.0314		0	0		0	0		38.0459		19.6015	5.08127	398.396	1186.2	137.454		137.624		528.766	503.042	9.97392	56.7488	35.0805	0	0.314748	99.2888	10.4075	0	28.8237
HCOV-15	61	m	2020-10-19	9.10.20	2020-10-11	4	4.875	0	0	0	0	0		75.4277	110.91	63.5225	53.1028	0	8.84764	11.4034	38.9576		0	0		0	0		47.3101		59.2943	23.4646	134.84	274.59	95.0398		206.332		510.695	646.591	0.618044	9.15573	158.193	37.7576	0	76.2264	16.7889	0	53.3022
HCOV-16	53	m	2020-10-19	29.09.20	2020-10-11	4	11.67	0	0	0	0	0	50.9525	203.382	122.636	50.053	9.10725	0	0	7.16597	40.9278	0	5.76466	0	0	0	0	14.9998	57.6764	246.582	25.318	14.8468	672.556	1727.45	222.372	459.996	245.88	985.272	569.135	909.185	14.7553	41.2342	215.797	43.5049	0	114.783	8.28797	0.0457513	52.0242
HCOV-17	20	m	2020-10-19			4	8.7	2.67529	0	0	0	0	37.0525	261.132	214.982	112.863	44.0069	0	31.5551	0	22.0267	0	0	0	0	0.18451	0	41.7202	93.642	738.108	20.4939	40.1446	388.161	1059.25	184.513	221.156	268.743	436.269	319.004	467.47	11.7529	40.2022	81.4602	101.922	0.0411583	151.783	21.95	0.00146437	85.8792
HCOV-18	42	m	2020-10-19	6.10.20	2020-10-10	4	13.41	0.0599756	0.144846	0.0850279	0	0	40.4357	210.741	69.1929	25.2547	20.6545	14.0561	17.5139	13.9996	21.4819	0	3.96429	0	9.54844	0.107752	4.67882	41.2682	142.559	750.787	117.194	5.31966	508.894	1754.19	122.661	202.146	215.291	618.278	767.51	891.111	35.3453	57.898	114.449	35.014	0.0600146	65.3173	17.5139	3.49913	137.586
HCOV-19	24	m	2020-10-19		2020-10-11	3.8	4.68947	20.6835	0	0.0551817	0	0	23.4494	75.5454	67.7632	33.4998	7.64798	0.248042	0	27.3892	15.9076	0	8.0033	0	1.90534	0	0	2.82628	33.8426	212.606	7.09667	7.69905	251.136	520.318	62.4767	75.2547	106.508	271.221	251.762	399.584	8.51128	32.0796	52.8445	41.2291	0.332033	49.8401	8.51966	1.74988	28.9422
[truncated: 6 more columns]
