# Supplementary material for: Epigenetic liquid biopsies reveal endothelial turnover and erythropoiesis in asymptomatic COVID-19
Source: Life Sci Alliance. 2025 Aug 5;8(10):e202503417. doi: 10.26508/lsa.202503417 (PMC12326330; doi:10.26508/lsa.202503417)
Supplement: Supplementary file 8 [file LSA-2025-03417_TableS8.xlsx]

## Sheet: Sheet1
Immune cells analysis:
				B cells	B cells	B cells	B cells	CD8	Monocytes	Monocytes	Monocytes	Neutrophils	Neutrophils	Neutrophils	NK	NK	T cell	T cell		normalized average	normalized average	normalized average	normalized average	normalized average	normalized average
Code	Age	Sex	ml plasma	FAM96A(T-1)	SCPEP1(T-1)	TLN1(all T)	WIPI2(T-1)	CD8E(all T)	JAM3(T-1)	MSTO1_imp(T-1)	RAD52(all T)	FOXN3(all T)	HIPK3R(T-1)	MARS(all T)	PPIL2.R(T-1)	SF1(T-1)	LAT1(T-1)	TBEST(all T)	ng/ml	B cells	CD8	Monocytes	Neutrophils	NK	T cell
CON-1049		f	1.5	14.1878	32.02	25.8949	10.1702	11.7723	54.0119	100.515	115.416	397.205	278.86	421.121	0	17.6962	39.378	28.9599	4.62	20.8571	11.7723	99.3758	391.831	8.84808	34.169
CON-1050	69	m	0.7	15.4037	34.8501	7.78327	3.97191	0.538277	73.3222	146.447	128.212	388.504	384.63	397.597	13.6104	12.1764	28.1642	0	5.16	15.4022	0.538277	126.953	388.623	12.8934	14.0821
CON-831	28	f	4	5.02224	11.3654	41.2919	7.70652	0.504453	71.4401	62.5899	120.455	290.261	242.911	340.113	12.8334	34.1197	47.558	25.3584	3.14595	10.567	0.504453	73.9102	290.262	23.4765	36.4582
CON-834	27	m	4	19.8765	38.6975	127.412	20.3754	2.97321	131.997	199.503	277.134	375.595	414.707	656.147	22.7568	18.4643	50.6365	27.5405	7.51765	36.0075	2.97321	199.511	427.993	20.6105	39.0885
CON-835	26	f	4	8.54848	24.8858	40.3531	7.34559	7.40687	59.8524	43.0187	84.6392	276.084	231.524	326.088	11.6662	11.9086	45.3859	16.2491	3.76923	21.9453	7.40687	59.8949	276.087	11.7874	30.8175
CON-838	19	m	4	10.2499	4.29643	26.8729	8.85698	4.46927	58.0404	88.9397	73.4941	362.517	300.248	374.532	6.32486	15.9812	18.0944	10.1645	4.97647	9.86558	4.46927	73.4941	359.56	11.1531	14.1295
CON-839	24	f	4		6.7527	35.9823	2.40973	1.57562	17.0645	30.1952	57.4727	97.0523	61.6566	131.125	0.178072	18.9946	18.412	39.1428	1.28	8.46501	1.57562	30.442	97.0522	9.58633	28.7774
CON-841	28	f	4		17.4076	18.6173	6.0164	3.42091	47.6666	79.7916	90.8235	160.038	117.656	153.246	9.45602	20.3832	5.64653	33.8823	2.09231	16.5988	3.42091	79.1002	151.539	14.9196	19.7644
CON-842	20	m	4		15.2233	85.3423	4.79139	0	67.3372	218.877	138.947	231.347	219.43	273.608	0.214073	28.081	36.0886	11.4599	3.53043	19.3273	0	138.95	232.624	14.1475	23.7743
CON-843	38	m	4	0.623996	56.8098	54.304	3.75936	3.69969	83.9531	109.339	95.3953	146.539	159.077	226.605	9.02115	15.1342	55.1152	11.795	6.38824	28.8577	3.69969	95.3989	162.398	12.0777	33.4551
CON-844	21	f	4	8.37065	8.28883	53.6538	13.4572	0.065403	90.4993	91.2565	140.29	467.892	369.693	611.602	1.19126	32.7915	16.3907	9.07621	3.84	12.5994	0.065403	96.3759	468.128	16.9914	12.7334
CON-846	29	m	4		12.8025	44.1253	13.1367	5.15684	79.4564	165.037	106.029	616.574	647.373	831.095	4.29549	8.40123	29.1028	37.3766	8.0381	16.4337	5.15684	106.687	657.218	6.34836	33.2397
CON-848	26	m	4	12.6394	40.4594	48.8025	15.0581	5.55579	124.955	223.898	189.144	536.109	318.482	546.706	37.3879	26.0081	25.5465	24.24	5.84	29.7355	5.55579	188.769	516.303	31.698	24.8932
CON-864	18.5	f	4	11.782	20.9049	21.7963	8.68718	7.29493	75.503	200.194	108.648	178.14	194.06	179.082	0	2.55828	24.0488	14.6081	5.055	15.604	7.29493	110.417	180.366	1.27914	19.3284
CON-865	19	f	4		3.90335	18.356	15.3484	6.42165	48.2316	36.0755	73.5042	123.855	120.598	189.274	4.44832	22.2194	36.886	36.901	3.285	14.9659	6.42165	48.4608	129.781	13.3339	36.8935
CON-866	18	m	4	0	41.6615	67.9419	11.2831	3.90796	133.615	238.41	256.319	232.319	276.196	328.568	13.3737	26.6016	39.5448	15.5709	5.3027	32.5143	3.90796	232.88	276.205	19.9877	27.5578
CON-867	19	f	4	0	9.81136	11.6197	5.27838	0	57.637	101.323	144.481	130.484	179.818	253.221	6.29972	6.91015	42.3169	15.396	3.55325	6.16982	0	101.323	179.953	6.60493	28.8565
CON-868	69	m	4	1.32747	9.91024	33.2109	6.90949	0	132.113	230.399	188.511	145.695	178.445	203.327	4.57685	20.9267	36.2224	1.73204	6.10286	9.30386	0	188.465	178.424	12.7518	18.9772
CON-895	38	f	4		40.6708	9.91796	6.47918	10.7655	48.4391	87.2763	109.592	114.678	96.0742	120.478	8.67503	23.5583	46.9265	37.1531	3.045	12.0473	10.7655	87.1019	114.2	16.1167	42.0398
CON-896	60	f	4	7.69479	29.7521	34.8554	15.1376	6.16386	178.587	328.912	296.469	453.449	315.471	461.425	56.535	85.2006	56.4586	39.3017	5.46	21.5403	6.16386	292.778	441.365	70.8678	47.8802
CON-897	50	f	4	9.58354	75.0413	15.7517	14.2537	1.71337	115.601	154.058	155.638	690.666	541.897	622.65	16.9771	5.46162	54.506	8.6254	8.235	15.9927	1.71337	150.445	622.636	11.2193	31.5657
CON-922	22	m	4		10.7857	18.0484	0.829635	6.89755	30.8628		29.3782	199.833	185.746	266.806	8.21751	13.7929	6.40156	29.1334	2.49	10.776	6.89755	30.1205	202.753	11.0052	17.7675
CON-923	42	f	4		3.78334	0	1.2491	0	98.4937		7.2372		242.738	392.208	0				3.03	1.27026	0	52.8654	317.473	0	NA
CON-924	50	f	4		20.3376	0	0	12.4121	99.7443		77.4394		185.098	204.86	0	0	8.41508	1.61037	2.955	2.25974	12.4121	88.5919	194.979	0	5.01273
CON-925	51	f	4	7.48351	8.48308	16.4012	10.7577	1.37128	16.9664	70.0512	31.6561	96.3625	71.35	98.7395	2.84919	8.06732	6.23424	1.56996	1.545	10.7574	1.37128	32.3127	94.4969	5.45826	3.9021
CON-926	59	f	4		0.188269	25.0321	1.97253	2.68544	118.82		131.384	91.1622	107.874	152.52	5.24288	18.2729	8.12646	0.81151	2.235	3.82994	2.68544	125.102	108.677	11.7579	4.46898
CON-927	40	m	4	15.0594	13.6913	13.9108	4.95526	2.27417	100.511	90.4048	112.969	611.417	611.742	757.909	9.28055	16.5552	37.0967	27.4145	6.555	13.7074	2.27417	100.515	627.839	12.9179	32.2556
CON-928	21	m	4		20.6381	11.736	1.50046	2.77424	27.78	72.6717	33.9569		110.644	158.472	4.50015	48.0462	11.6048	1.4815	2.58	11.7351	2.77424	36.112	134.558	26.2732	6.54314
CON-929	30	m	4	6.58989	8.33476	9.90846	4.92168	0	58.55	51.6286	91.0595		147.348	251.186	0	28.8365	12.4401	37.2037	2.28	7.42025	0	59.9499	199.267	14.4182	24.8219
CON-930	46	f	4		20.2585	0.600377	12.1535	9.34751	162.474		190.251		287.696	395.593	0	3.9996		6.07003	3.63	12.1379	9.34751	176.363	341.644	1.9998	NaN
CON-931	60	f	4		2.74064	5.12929	0.252054	3.3474	85.6613	172.645	92.1455	220.127	137.271	213.159	5.17785	9.65421	16.5112	4.51422	3.3	2.74063	3.3474	98.5412	207.418	7.41603	10.5127
CON-932	39	m	4		6.27557		0		17.5762		5.35909		41.6696		0				3.93	3.13779		11.4677	NaN	0	NA
CON-933	57	f	4	2.38771	0.0672289	24.0056	1.03022	2.74347	63.7859	144.78	82.3485	157.018	181.201	220.738	4.75872	23.6836	3.3943	6.62471	2.145	2.23171	2.74347	84.0852	181.331	14.2212	5.00951
CON-934	83	m	4	3.88612	0	8.31739	4.97769	7.22367	206.397	129.158	259.744	445.916	378.516	482.403	17.5472	10.6312	70.7949	10.9667	6.945	4.17842	7.22367	206.28	445.522	14.0892	40.8808
CON-936	36	m	4	0	11.5258	9.02611	11.4786	3.87558	36.5839	11.6858	26.0543	151.015	109.701	164.31	5.53245	11.5014	29.4215	9.85738	2.475	9.25766	3.87558	26.0409	150.01	8.51692	19.6394
CON-937	52	m	4		22.0539	0.40498	0	0	42.8062		73.2929		235.8	319.752	0	1.29127	28.6344	10.4583	3.03	2.63543	0	58.0495	277.776	0.645633	19.5463
CON-939		m	4	0	14.1522	24.2132	5.69	7.91641	165.361	362.969	136.056	214.406	273.951	345.487	17.9785	22.1612	100.468	3.36106	7.665	11.7816	7.91641	176.952	273.965	20.0699	51.9147
CON-940	33	m	4	136.062	125.96	143.09	28.5517	56.9471	62.6234	18.6554	54.4093	421.545	262.832	351.089	56.4582	41.9722	211.866	235.965	4.905	128.158	56.9471	52.9937	351.056	49.2152	223.915
CON-941	61	m	4	49.759	98.7031	78.1377	29.6155	33.0004	132.157	187.057	198.766	340.598	290.113	372.944	27.9517	76.0661	226.018	189.956	6.045	64.1288	33.0004	184.697	340.471	52.0089	207.987
CON-942	59	m	4	8.3225	10.6673	7.2132	4.57697	7.96092	49.3812	92.9332	87.0639	191.526	171.003	236.067	9.57776	24.5083	9.02222	8.99057	2.325	7.629	7.96092	84.9288	191.99	17.043	9.00639
Erythroblasts and MK analysis:
				Erhythroblasts	Erhythroblasts	Erhythroblasts	Erhythroblasts	Erhythroblasts	Megacarypcytes	Megacarypcytes		normalized average	normalized average
Code	Age	Sex		eryth2(all T)	eryth3(all T)	OSBP2(all T)	RITA1(all T)	SPIDR(all T)	MK1(T-1)	MK2(T-1)	ng/ml	erhythroblasts	megacarypcytes
CON-1030-2	51	f	4	0	0	24.9536	4.38285	11.4228	231.829	306.501	4.31053	7.41552	269.165
CON-1035	28	m	4	0	18.3683	8.07113	0	0	194.779	440.872	3.99	4.74464	317.825
CON-265-2T0	47	m	3.3	0	0	11.8862	0	8.92141	455.225	952.937	6.18182	2.53271	704.081
CON-268-2T0	35	m	3	0	0	0	0	25.4567	902.463	1897.74	9.76	0.391641	1400.1
CON-271	59	f	3.4	0	0	7.60154	0	4.79235	280.865	457.063	3.68	1.66155	368.964
CON-272T120		f	3.4	0	3.00497	5.34573	0	5.69631	78.3312	341.224	3.22941	3.00217	209.777
CON-274T120	30	f	3	0	0	15.0205	1.46198	6.33652	217.024	521.28	4.32	4.37247	369.152
CON-277T0	28	f	3.4	0	0	0	24.4152	10.3648	308.225	925.768	6.45882	6.42311	616.996
CON-395-2	67	m	2.2	0	0	14.2702		5.17467	202.209	305.525	5.34545	5.14205	253.867
CON-398-1	53	m	4	0	10.322	22.434	13.0035	36.2615	938.893	1491.22	10.545	14.345	1215.06
CON-531-2	32	f	2.5	0	0	0	0	0	558.709	1249.08	7.128	0	903.896
CON-536-1	23	m	4	0	1.10029	1.88787	1.04825	1.13571	88.1756	134.29	1.02	1.05197	111.233
CON-583-1	24	m	4	0	13.2577	41.3781	28.8216	13.6894	651.732	1299.61	11.82	16.186	975.669
CON-607-2	28	m	2			0		23.2491		392.523	4.05	11.6246	NaN
CON-831	28	f	4	1.18119	8.4009	8.96003	2.47055	2.10993	36.8275	167.161	3.14595	3.49457	101.994
CON-834	27	m	4	0	0.889784	10.0993	0	14.562	303.328	909.8	7.51765	3.36071	606.564
CON-835	26	f	4	13.0915	9.42999	8.13693	3.49497	39.8863	68.1407	197.123	3.76923	12.4255	132.632
CON-838	19	m	4	4.93413	6.03631	5.10199	5.07274	3.14169	224.468	665.856	4.97647	4.96272	445.162
CON-839	24	f	4			6.77779		4.71408	42.9407	99.3219	1.28	5.74593	71.1313
CON-841	28	f	4	0	4.96396	11.0423	11.4982	1.80661	75.8789	260.679	2.09231	5.03251	168.279
CON-842	20	m	4	0	7.75785	13.2064	1.07187	5.48174	297.145	411.731	3.53043	5.48182	354.438
CON-843	38	m	4	2.95066	2.6389	6.47524	12.2481	8.06114	576.905	1343.98	6.38824	6.47524	960.441
CON-844	21	f	4	1.05391	0	0	0	0	47.9305	128.319	3.84	0.016214	88.1247
CON-846	29	m	4	0	6.97064	23.8519	10.5283	7.66949	459.07	930.124	8.0381	10.0373	694.597
CON-848	26	m	4	0	0	0	1.52413	5.81343	203.758	578.586	5.84	1.51808	391.172
CON-864	18.5	f	4	0	5.15278	5.83577	0	5.79216	288.893	759.916	5.055	4.30233	524.405
CON-865	19	f	4	8.94988	0	28.2255	0	0	321.625	561.863	3.285	8.05403	441.744
CON-866	18	m	4	12.2395	3.25247	29.0835	13.7023	1.48044	165.992	525.11	5.3027	12.2651	345.551
CON-867	19	f	4	0	8.52779	11.7167	9.85928	7.21657	178.523	419.655	3.55325	7.31617	299.089
CON-868	69	m	4	8.51365	9.89793	9.49781	6.22615	1.30693	502.597	1219.87	6.10286	7.15317	861.233
CON-993	43	f	4	0	0	0	0	26.4866	190	616.229	9.9	0.407487	403.115
CON-994	50	m	4	20.069	10.3119	31.7996	25.2291	0	1973.61	3516.97	21.0857	19.4894	2745.29
Cardio, Endothelial and Lung analysis:
Var.1				Cardio	Cardio	Cardio	Cardio	Cardio	Endothel	Endothel	Endothel	Endothel	Lung	Lung	Lung	Lung	Lung	Lung	Var.20	normalized average	normalized average	normalized average	normalized average
mix				ACOT7(all C)	CAR1(T-1)	cardioR5(C-1)	CARMET3(C-2)	HAND1(C-1)	End2(all T)	End4(T-1)	FRMD4A-L1(all C)	IFT122(all T)	ALBr2(T-1)	Alvmeth1(all C)	ATP11A.R(all T)	lungR_meth3(all C)	modLungMeth3(C-2)	SOX2-OT(all C)	ng/ml		cardio	endothel	lung
CON-1049		f	1.5	0	0	0.183781	0	0	16.0544	43.1938	33.473	25.8919	0	0	0	0.911367	0	0	4.62	0	0.0028274	29.6283	0.00723307
CON-1050	69	m	0.7	0	0	0	0	0	25.7113	48.7351	32.7228	21.1784	0	2.04072	0	0	0.191744	0	5.16	0	0	32.6385	0.11048
CON-831	28	f	4	2.05557	0	1.12493	0	0	19.3329	23.1569	11.2868	8.70041	0	0.122759	0	0	0	0	3.14595		0.473555	15.7811	0.000974276
CON-834	27	m	4	0.29331	0	1.9542	0	0	21.1893	128.346	57.4006	26.7666	0	3.98064	0	1.10898	0	0	7.51765		0.228964	57.3564	0.820757
CON-835	26	f	4	0.0487193	0	0	0	0	22.6154	48.508	38.9105	25.4146	0	0.170256	2.25636	0	0	0	3.76923		0.000749527	34.7596	0.0875384
CON-838	19	m	4	0	0	0	0	0.306353	22.3388	41.7754	35.5885	15.8741	0	1.3802	0	0	0	0	4.97647		0.00471313	28.8536	0.010954
CON-839	24	f	4	0.751919		3.04427				36.1123		3.69467		0	0			0	1.28		1.89809	19.9035	0
CON-841	28	f	4	0.0326603	0	1.78428	0	0.711126	4.96452	39.0548	15.5018	9.12403	0	0	0	1.5191	0	0	2.09231		0.494078	15.1909	0.0120563
CON-842	20	m	4	0	0	0	0	0	8.98926	23.9924	72.8436	22.8838	0	0	0	2.93611	0	0	3.53043		0	23.6058	0.0233024
CON-843	38	m	4	0.0366112	0	0	0	0.253687	13.1846	65.9233	43.7622	21.1476	0	0	0	2.87357	0.28847	0	6.38824		0.0279019	38.1213	0.173878
CON-844	21	f	4	0.0327586	0	0	0	0	9.31282	8.4545	1.20655	18.0728	0	0	1.72544	0	0	0	3.84		0.000503978	9.30935	0.0136939
CON-846	29	m	4	0	0	0.354209	0	0	11.2385	47.9191	32.2856	20.3834	0	0.688006	0	0	0	0	8.0381		0.00544937	29.1173	0.00546037
CON-848	26	m	4	0	14.5043	0	0	0	9.83847	61.2865	19.7051	33.3662	0	0	0	4.53336	0	0	5.84		0.223142	32.718	0.035979
CON-864	18	f	4	0.0656381	0.277828	0	0	0	21.4719	74.4408	21.3644	22.3811	0	2.56365	0	0	0	0	5.055		0.065296	23.6462	0.0203464
CON-865	19	f	4	0	0	0	0	0	25.185	39.2203		31.8459	0	0	0	0	0	0	3.285		0	31.8462	0
CON-866	18	m	4	0.0874564	0	0	0	0.409564	14.406	51.8835	45.8081	37.6324	0	0	0	0	0	0	5.3027		0.0842861	37.638	0
CON-867	19	f	4	0.0733902	0	0	0	0.459707	16.3229	60.5733	43.1805	25.0886	0	0	0	0	0	0	3.55325		0.0595741	37.7051	0
CON-868	69	m	4	0	0	0	0	0	9.28451	95.8588	36.4853	30.1466	0	0	2.60019	3.7008	0	0	6.10286		0	35.1599	0.384417
CON-895	38	f	4	0	0	0.846787	0	0	25.4946	51.0679	44.3308	26.1281	0	1.82972	0	0	0	0	3.045	0	0.0130275	37.2412	0.0145216
CON-896	60	f	4	0	0	0.0871047	5.25478	0	25.8397	99.0597	46.3179	66.7482	0	7.9138	0	0	0	0	5.46	0	0.104807	61.6779	0.0628079
CON-897	50	f	4	0.0433195	0	4.20053	0	0.0595557	24.9363	61.89	41.811	25.4086	0	2.26004	0	1.32301	6.76666	0.0394986	8.235	NaN	0.0914043	40.378	1.53365
CON-922	22	m	4	0	0	0	0	0	41.0261	22.6834	20.5143	29.6947	0	0	0	0	0	4.47693	2.49	0	0	29.3088	0.0355312
CON-923	42	f	4						1.94924	10.1111		2.49142							3.03	NA	NA	3.12183	NA
CON-924	50	f	4	0	1.53843	0.928802		0	0	9.90448		23.7971			0			0	2.955	0	0.679518	9.92092	NA
CON-925	51	f	4	0	0	0	0	0.809922	4.33124	5.97619	15.5469	8.9112	0	0	0	0.710372	0	0	1.545	0	0.0124603	8.88739	0.00563787
CON-926	59	f	4	0	0	0.114897	0	0	11.1726	37.3558	41.2212	26.9631		2.97891	0	0	0	0	2.235	0	0.00176765	27.8594	NA
CON-927	40	m	4	0.162295	0	0	0.442896	0	24.9804	47.0306	27.0753	31.6968	0	0.760206	0.291013	0	9.92617	0	6.555	NaN	0.12423	31.522	0.425254
CON-928	21	m	4	0	0	4.00635	0	0	20.0691	31.5671	0	4.83177	0	0	0		0	0	2.58	0	0.0616362	15.089	0
CON-929	30	m	4	0.637895	0	0.353461	0	2.6756	9.18165	30.8469	10.744	43.1038	0	0	0	0	0	0	2.28	NaN	0.606358	24.6518	0
CON-930	46	f	4	0	0	0		0	45.1127	36.6339		9.59841		0	0			0	3.63	0	0	35.946	NA
CON-931	60	f	4	0.144078	4.12695	5.45774	0	10.4255	27.9137	59.0939	51.206	21.6482	0	4.90014	0	0.677898	0	0	3.3	NaN	4.12961	40.1445	0.537694
CON-932	39	m	4			0						8.18975							3.93	NA	NA	NA	NA
CON-933	57	f	4	0	0	0	0	0	11.1017	19.5939	41.2528	25.3135	0	0.0490887	0	0	4.45482	0	2.145	0	0	25.0466	0.0461146
CON-934	83	m	4	0.0494591	0	0.0235856	0	0.138416	24.987	66.4402	53.1114	49.3204	0	0.249847	0	0.683078	0	0	6.945	NaN	0.0443804	49.4505	0.108457
CON-936	36	m	4	0	0	0.0392425	7.91993	0	33.1408	45.5773	45.659	18.8169	0	0	0	0	0.205684	0	2.475	0	0.131829	34.4023	0.00163242
CON-937	52	m	4	0	0	0	0	11.0083	0.932071	16.3414		32.88		0	0			0	3.03	0	0.169358	16.3416	NA
CON-939		m	4	0	0	4.45948	0	0	15.4171	69.1555	76.1262	26.3288	0	0	0	0	0	0	7.665	0	0.0686073	46.4271	0
CON-940	33	m	4	4.75133	0	8.70092	0	2.06287	6.66091	23.6944	17.1274	8.64252	0	0	0	1.51577	5.38267	0	4.905	NaN	2.56737	14.6581	1.1013
CON-941	61	m	4	12.1971	0.262585	0.0574144	0.085224	0	15.0218	73.9605	48.646	35.9763	0	0	0	0.203492	0	0.0678107	6.045	NaN	0.294682	44.3424	0.0356393
CON-942	59	m	4	0	0	0.0593659	0	0	17.7891	25.0435	19.1508	20.5468	0	10.2897	0	0	0	0	2.325	0	0.000913321	20.5413	0.0816643
