# Supplementary material for: Epigenetic liquid biopsies reveal endothelial turnover and erythropoiesis in asymptomatic COVID-19
Source: Life Sci Alliance. 2025 Aug 5;8(10):e202503417. doi: 10.26508/lsa.202503417 (PMC12326330; doi:10.26508/lsa.202503417)
Supplement: Supplementary file 9 [file LSA-2025-03417_TableS9.xlsx]

## Sheet: Sheet1
Sample	Age	Sex	ml plasma	ng/ul	ng/ml	Code	Bladder-Ep	Blood-B	Blood-Granul	Blood-Mono+Macro	Blood-NK	Blood-T	Breast-Basal-Ep	Breast-Luminal-Ep	Colon-Endoc	Colon-Ep	Endothel	Eryth-prog	Fallopian-Ep	Gastric-Ep	Head-Neck-Ep	Heart-Cardio	Heart-Fibro	Kidney-Ep	Liver-Cholan	Liver-Hepato	Lung-Ep	Megakaryo	Neuron	Ovary-Ep	Pancreas-Acinar	Pancreas-Alpha	Pancreas-Beta	Pancreas-Delta	Pancreas-Duct	Prostate-Ep	Small-Int-Ep
COR-Y-06	50	f	4	2.78	41.7	cfDNA-COVID-19-Z0000040F	0	0	0.296229	0.333377	0.01461	0.063426	0	0	0	0	0.060418	0.022025	0	0	0	0	0	0	0	0.006635	0.05267	0.150609	0	0	0	0	0	0	0	0	0
607445	61	m	4	19.9	298.5	cfDNA-COVID-19-Z0000040G	0	0.041401	0.583164	0.075142	0.005984	0.020874	0	0	0	0	0.051242	0.013524	0	0	0	0	0	0	0	0.010374	0	0.198295	0	0	0	0	0	0	0	0	0
607444	68	m	4	44.3	664.5	cfDNA-COVID-19-Z0000040H	0	0.183105	0.19142	0.206354	0	0.073405	0	0	0	0	0.029199	0.056013	0	0	0	0	0.016337	0	0	0.06285	0.016368	0.16495	0	0	0	0	0	0	0	0	0
607443	80	f	4	45.9	688.5	cfDNA-COVID-19-Z0000040J	0	0.028393	0.201833	0.079089	0.022216	0.01652	0	0	0	0	0.001579	0.431651	0.004203	0.005176	0	0.001563	0	0	0	0.001539	0.002542	0.199769	0	0	0	0	0.000278	0	0	0.003361	0.000287
607442	68	f	4	9.58	143.7	cfDNA-COVID-19-Z0000040K	0	0.031045	0.430816	0.052409	0.019207	0.020848	0	0	0	0	0.057504	0.157006	0	0	0	0	0.009598	0.003827	0	0.012311	0	0.170923	0.00407	0	0	0	0	0	0.01662	0.009912	0.003904
607441	74	m	4	19.8	297	cfDNA-COVID-19-Z0000040L	0	0.168947	0.244619	0.145089	0	0.033791	0	0	0	0	0.077154	0.059126	0.008129	0	0	0	0	0	0.003905	0.02204	0	0.236981	0	0	0	0	0	0.000219	0	0	0
CON-998	51	f	4	0.565	8.475	cfDNA-Healthy-Z0000040M	0	0	0.334441	0.230464	0.028563	0.009241	0	0	0	0	0.050922	0.011648	0	0	0	0	0	0	0	0.022408	0	0.312313	0	0	0	0	0	0	0	0	0
CON-916	71	f	4	0.593	8.895	cfDNA-Healthy-Z0000040N	0	0.006413	0.28652	0.217202	0.018287	0.022963	0	0	0	0	0.100911	0	0	0	0	0	0	0	0	0.013978	0	0.319269	0.012581	0	0	0	0.001875	0	0	0	0
CON-915	75	m	4	1.92	28.8	cfDNA-Healthy-Z0000040P	0	0	0.553605	0.154581	0	0	0	0	0	0	0.038891	0.019336	0	0	0	0	0	0	0	0.006027	0	0.22756	0	0	0	0	0	0	0	0	0
CON-914	62	m	4	0.47	7.05	cfDNA-Healthy-Z0000040Q	0	0	0.556995	0.146538	0.008432	0	0	0	0	0	0.034431	0.016918	0	0	0	0	0	0	0	0	0	0.236686	0	0	0	0	0	0	0	0	0
CON-913	70	m	4	0.649	9.735	cfDNA-Healthy-Z00000414	0	0	0.65376	0.074802	0.000247	0	0	0	0	0	0.036339	0.004853	0	0	0	0	0	0	0	0	0	0.229999	0	0	0	0	0	0	0	0	0
CON-912	83	f	4	0.377	5.655	cfDNA-Healthy-Z00000415	0	0.001191	0.39632	0.229027	0.004704	0.021929	0	0	0	0	0.081657	0.024219	0	0	0	0	0	0	0	0.003508	0	0.237445	0	0	0	0	0	0	0	0	0
