# Supplementary material for: Epigenetic liquid biopsies reveal endothelial turnover and erythropoiesis in asymptomatic COVID-19
Source: Life Sci Alliance. 2025 Aug 5;8(10):e202503417. doi: 10.26508/lsa.202503417 (PMC12326330; doi:10.26508/lsa.202503417)
Supplement: Supplementary file 10 [file LSA-2025-03417_TableS10.xlsx]

## Sheet: Sheet1
Cell type	Marker Name	Primer L	Primer R	CG methylation/unmethylation criteria	Chr	start	end
Monocytes	MSTO imp	TGAGATTAGAAAAGGAAAAGGT	CAAAATTCACTATATTAACCAAAA	7/8	chr01	155645713	155645841
Monocytes	JAM3	AAGTAGTTGTTTATAATTGAGATTAGA	CCAAAAACAAAATCACAACC	5/5	chr11	134021441	134021551
Monocytes	RAD52	AtTAtAATTTAAAAAAAGAAAAGGt	TTaAACTCCTaACCTCAAaTAATC	5/6	chr12	1032919	1033023
Neutrophils	HIPK3R	GGTTATAGTAGTTTAGGTATAGTAAGTT	ATTATCCAACTCCTCACTCTTAC	4/5	chr11	33308238	33308368
Neutrophils	MARS	GtTGtAAGATAtTGTGGAGtAAtTG	CCTCCTCATAaCCACAaAAaa	5/5	chr12	57894148	57894249
Neutrophils	FOXN3	tTtTTtAGAtATTGtATTATTtTTtt	TCACAaAaACCATAaCAACAaC	4/4	chr14	89744143	89744232
T cells	LAT1	ATTTTTGATTTTTAGAAGATTTT	CAACTCAAACCAAACCTATCT	6/7	chr16	28997687	28997829
T cells	TBEST	TTGTTGGGAGTAGTTTTTGG	ACAAACTACAATATATATAAAAACACA	8/8	chr17	80084513	80084647
CD8	CD8E	GTTAAGAAATTAATAGGAAAAAGAA	AAAACAAAACCCCATATTACTT	6/6	chr02	87048497	87048625
NK	SF1	GAtAtAAGAAtAGtTtTGATGTtttTt	CAaCTaTaaCCTTaAaaTTaAATaTaCC	4/5	chr11	64533887	64533967
NK	PPIL2.R	GGAAGTAttAtTGtttAGTGtTGTTTA	ACAaCAaAaATCTCCCCACC	9/10	chr22	22035587	22035730
B cells	WIPI2	TCCCTACACGACGCTCTTCCGATCTGTTGGGTTTTTTtATATtTGTAtAT	AGTTCAGACGTGTGCTCTTCCGATCCCTTaACAAaCAaACCCACTaTa	6/7	chr07	5270928	5271010
B cells	TLN1	TCCCTACACGACGCTCTTCCGATCTtTTTGtTGttTGtAAtAGGGGt	AGTTCAGACGTGTGCTCTTCCGATCCACAATCTCCTCCAACCTaAC	5/5	chr09	35719127	35719233
B cells	FAM96A	TGGTTTTAGTTATTTAGGAGGAT	TTACTTTACTTTCCTTCACTTTTT	4/5	chr15	64381604	64381744
B cells	SCPEP1	AGATAGTGTTATTGTATTTAGTTGG	ACAACTAAAACCACAAACAAAC	4/5	chr17	55081513	55081641
Megacaryocytes	MK1	GTttTGGTTTttTGtTAGTTTt	AaaAAaCCACAaAACTCAaAA	9/10	chr21	47808908	47809039
Megacaryocytes	MK2	AGAAGAGTTTTTAAGAAtATGGtTt	ATaTTCTTAAAAACTCTTCTTCCTC	4/5	chr21	46283807	46283925
Cardio	CAR1	GTGCTCTGTTATCTGTGTATGGC	GTTCTGACCTGGAATAGGATAA	7/8	chr03	47164759	47164877
Cardio	cardioR5	tATTAATTGGAGGATGGTAGGtt	TaaaaCTTCAACCCCAaAaaC	5/6	chr08	23559544	23559658
Cardio	HAND1	AGATAGGGtTGAGGTTtTAAATT	ATATATATATCCACCCCCAaCC	5/6	chr05	153855007	153855144
Cardio	ACOT7	tttAATtTGGttAGGAAGAGG	TTATAAAaCAAaaTTTCCATaAC	4/4	chr01	6419053	6419135
Cardio	CARMET3	AAATGTGTGAAAATCCAGATGTAA	GTCCAAGGGGCAGTGGGG	8/10	chr03	192126202	192126346
Endothel	FRMD4A-L1	GGTTGTTGTTGGGAGAAGG	CCAAATAAAAAATCCAAACTAA	6/6	chr10	13760290	13760409
Endothel	End2	GGTTTTGGTTTTGTATAAATAAT	ATATCCAAACACAAATCAATAAC	6/6	chr14	68202152	68202283
Endothel	End4	TTTATTTGTAGGGAAGGAGGTA	CTCTCCAAAACCTAAACCTACA	5/5	chr01	21605820	21605923
Endothel	IFT122.	ttAAAtTGTAtAAGAGGAGTGGGtA	CTTaaCATACTCAAACATaCAaAaaTC	4/4	chr03	129214395	129214475
Erhythroblasts	eryth2	TCTTCAGATCAGCTGAAGGCACACACA	GATGATGGAGGGCCCACCCTA	7/7	chr01	1197563	1197713
Erhythroblasts	eryth3	AGCCCCAAGTAACTCATCCTGCCCCA	GTTTAATGTTGGTCAGTTTATTCAT	7/7	chr05	140058542	140058688
Erhythroblasts	RITA1	ACCACCTACCCCCAGGGGTAGCCACT	GGCAGACTCCCAGAAGTTATCTATGG	5/5	chr12	113629243	113629368
Erhythroblasts	SPIDR	GGTGACCTTTGGGTAGTCAATG	GCCTGTCCAGGCCAGTTGCTGCACC	4/4	chr08	48469824	48469950
Erhythroblasts	OSBP2	GACTGAGCATCCTCCAGGTCTGTCA	GTGCATGTGTGTTATCTCCTCCAGCC	4/4	chr22	31094074	31094181
Lung	ALBr2	AATAGGAGTTTTTGGAGAAGAA	CTACTAAAACTCRATAATTAATAATATAC	8/9	chr14	55765458	55765604
Lung	SOX2-OT	GGGGTttTAATttAGGGtttAG	AATTCACAaATTATTaACAAaCACC	4/4	chr03	181422654	181422764
Lung	lungR_meth3	GGAAtttTGGAGGTTGTAGG	TTaTCTTaCTAaTCATaCTaCTTCCC	4/4	chr05	3594223	3594303
Lung	ATP11A.R	GAGAAGttAGGAGGAGAGtAGAtA	TTTaCATTTTAAATTTTaTCCC	5/5	chr13	113371420	113371517
Lung	Alvmeth1	TCCCTACACGACGCTCTTCCGATCTGTTTTGATGGAAGAATTTGGT	AGTTCAGACGTGTGCTCTTCCGATCAAACTACTCAAATCAAATAAAAAAC	4/4	chr16	54324569	54324662
Lung	modLungMeth3	TTAGAGTAGGGAAAAATTAAGTT	CAACAACATCAAAAAAAACTC	4/6	chr05	3594309	3594453
