# Supplementary material for: Epigenetic liquid biopsies reveal endothelial turnover and erythropoiesis in asymptomatic COVID-19
Source: Life Sci Alliance. 2025 Aug 5;8(10):e202503417. doi: 10.26508/lsa.202503417 (PMC12326330; doi:10.26508/lsa.202503417)
Supplement: Supplementary file 11 [file LSA-2025-03417_TableS11.xlsx]

## Sheet: Sheet1
	Cardio	Cardio	cardiomyocytes	cardiomyocytes	cardiomyocytes	Endothel	Endothel	Endothel	Endothel	Lung	Lung	Lung	Lung	Lung	Lung
mix	CAR1(all T)	CARMET3(all C)	cardioR5(C-1)	HAND1(C-1)	ACOT7(all C)	End4(T-1)	FRMD4A-L1(All C)	End2(all T)	IFT122.(all T)	ALBr2(T-1)	Alvmeth1(all C)	ATP11A.R(all T)	lungR_meth3(all C)	modLungMeth3(C-2)	SOX2-OT(all C)
Leukocytes	0	0	0.3	0.1	0	0	0	0.00979368	0.0211068	0	0	0.0297177	0.43	0.0108039	0.05
erythroblasts	0	0	0.0108944	0.132398	0	2.89	0	4.03	2.53366	0	0	0	0	0	0
Hepatocytes	0	0	0.337934	0.0325718	0	0.616928	0.144676	0.217046	0.299226	0	0	0	0	0.0624239	0.0449883
Whole brain	0	0	0	0	6.5371	6.92063	33.2664	4.31695	7.66794	0.132802	0.264201	0	4.81328	0.410678	2.25585
Whole pancreas	0	25.2902	2.86998	6.15883	24.2206	7.66836	5.25424	28.7706	7.59221	0	3.42466	0	1.41243		0.0639304
Whole kidney	0	0.0601468	0.157562	0.0354967	9.05225	16.4209	15.4287	8.44714	13.3048	0	14.827	18.7817	11.0661	5.82404	0.143723
Whole colon	0	1.88138	7.88359	3.5165	0	9.15311	9.04564	4.60964	7.43066	0	4.86397	0	4.93703	11.849	6.12739
Lung Epithelium	0	0	1.95377	0.113176	0.0909091	0.280488	0.0297089	0.539811	0.0763341	93.9394	49.0598	97.551	67.9426	56.0031	68.1945
Neurons	0	0	0.426652	0	45.9091	0.339744	38.5856	0.412311	0.250819	6.04027	0		2.52101	0.31746	4.98006
Whole liver	0	0	0.371371	0	0.397141	18.5382	9.62099			0		0	0		0
Colon Epithelium	0	0.938567	11.2326	1.06269	0	0.0085553	0	0	0	0	4.18994	0	4.0201	5.92593	3.3583
Cardiomyocytes - Atlas	92.46	44.52	74.11	52.43	54.47	0	0	3.33	5.26	0	0	0	0	0	0
Aorta-Endothelium	0	0	3.57	0	0	84.9	42.67	71.79	55.35	0	0	0	6.45	2.38	2.94
Saphenous-Vein Endothelium	0	0	0	2.63	0	74.11	56.81	67.63	56.09	0	0	0	0	0	0
